# Supplementary material for: Virofree, an Herbal Medicine-Based Formula, Interrupts the Viral Infection of Delta and Omicron Variants of SARS-CoV-2
Source: Front Pharmacol. 2022 Jul 4;13:905197. doi: 10.3389/fphar.2022.905197 (PMC9289459; doi:10.3389/fphar.2022.905197)
Supplement: Supplementary file 2 [file DataSheet2.xlsx]

## Sheet: STable 1
		Gene set name	NES	NOM p-val	FDR q-val	MSigDB systematic name
	SARS-CoV-2 infection gene sets	Genes down-regulated in SARS-CoV-2 infection in A549 cells	2.25	0	0.02	M34011
		Genes down-regulated in SARS-CoV-2 infection with Ruxolitinib in ACE2 expressing A549 cells	2.19	0	0.02	M34019
		Genes down-regulated in SARS-CoV-2 infection in ACE2 expressing A549 cells	1.97	0	0.07	M34017
		Genes down-regulated in SARS-CoV-2 infection in bronchial epithelial cells	1.73	0.02	<0.25	M34021
		Genes up-regulated in SARS-CoV-2 low MOI infection inACE2 expressing A549 cells	-2.06	0	0.03	M34014
		Genes up-regulated in SARS-CoV-2 infection with Ruxolitinib in ACE2 expressing A549 cells	-1.85	0	0.05	M34018
	CRS gene sets	Genes up-regulated in CD4 T cells treated with TGF beta and IL6	-2.41	0	0.003	M7467
		Genes down-regulated on treatment of normal human bronchial epithelial cells with beta interferon	1.62	0.04	<0.25	M34023
	ARDS gene sets	Genes down-regulated in ARDS patients	1.87	0.01	0.01

## Sheet: STable 2
	Treatment	Virofree 66.67 μg/ml (low dose)			Virofree 500 μg/ml (high dose)
	DEG	Gene	log2 Fold Change	p-value	Gene	log2 Fold Change	p-value
	Up	HMGCS1	0.828925	2.23088e-09	HSPA5	0.972178	1.99326e-95
		FBXL5	0.931004	1.24685e-05	EIF1	0.991479	7.00991e-42
		LDLR	0.850444	2.45018e-05	ATF4	1.20505	3.85388e-39
		MSMO1	0.780539	6.10018e-05	RND3	1.47716	3.43414e-32
		HMOX1	0.647292	0.021801	PPP1R15A	1.78073	1.32542e-31
		HELZ2	0.723303	0.0186716	RPS18	0.652145	4.18561e-29
					SRSF6	0.992637	7.65592e-28
					UBC	0.786248	2.41314e-27
					CXCL8	1.13287	6.2282e-26
					STC2	1.00303	4.8823e-25
	Down	TFRC	-0.940352	2.08368e-08	FN1	-0.863105	0
		CYP1B1	-2.09169	2.29293e-07	THBS1	-1.28677	0
		CH507-513H4	-2.51559	8.00642e-07	SERPINE1	-1.37066	5.58142e-204
		STC2	-0.751471	9.11723e-05	MT-CO1	-1.11686	4.31627e-104
		TIPARP	-0.923139	0.000100348	PMEPA1	-2.163	4.01495e-48
		SLC25A37	-0.606593	0.0284398	MT-ND5	-0.97872	3.56889e-40
		SHISA2	-0.979005	0.0100127	MT-CO3	-1.0182	2.61559e-37
		RIPK4	-0.608938	0.0201848	COL1A1	-1.75197	1.34927e-36
					PRKDC	-0.859752	4.14932e-36
					MKI67	-0.933612	1.043e-34

## Sheet: STable 3
Virofree 66.67 μg/ml (low dose)
Top 10 Enriched KEGG database
Pathway description	p-value	Overlapped gene symbol
Ferroptosis	0.000372663	TFRC/HMOX1
Ovarian steroidogenesis	0.00057753	CYP1B1/LDLR
HIF-1 signaling pathway	0.00261534	TFRC/HMOX1
Synthesis and degradation of ketone bodies	0.00741149	HMGCS1
Endocytosis	0.0129926	TFRC/LDLR
Steroid biosynthesis	0.0147772	MSMO1
Terpenoid backbone biosynthesis	0.0162448	HMGCS1
MicroRNAs in cancer	0.0198996	CYP1B1/HMOX1
Butanoate metabolism	0.0206368	HMGCS1
Tryptophan metabolism	0.0308214	CYP1B1
Top 30 Enriched GO database
Pathway description	p-value	Overlapped gene symbol
Iron ion homeostasis	1.08481e-07	TFRC/FBXL5/HMOX1/SLC25A37
Transition metal ion homeostasis	9.25954e-07	TFRC/FBXL5/HMOX1/SLC25A37
Steroid metabolic process	1.34806e-06	HMGCS1/CYP1B1/LDLR/MSMO1/TIPARP
Sterol metabolic process	2.67165e-06	HMGCS1/CYP1B1/LDLR/MSMO1
Cellular iron ion homeostasis	5.57843e-06	TFRC/FBXL5/HMOX1
Cellular transition metal ion homeostasis	3.48583e-05	TFRC/FBXL5/HMOX1
Alcohol metabolic process	6.36503e-05	HMGCS1/CYP1B1/LDLR/MSMO1
Cellular response to low-density lipoprotein particle stimulus	7.06477e-05	HMGCS1/LDLR
Heme binding	8.5381e-05	CYP1B1/STC2/HMOX1
Cholesterol metabolic process	9.38716e-05	HMGCS1/LDLR/MSMO1
Tetrapyrrole binding	0.000102897	CYP1B1/STC2/HMOX1
Secondary alcohol metabolic process	0.000102897	HMGCS1/LDLR/MSMO1
Iron ion binding	0.000110512	CYP1B1/FBXL5/MSMO1
Positive regulation of catabolic process	0.000119317	FBXL5/LDLR/TIPARP/HMOX1
Oxidoreductase activity	0.000126828	CYP1B1/MSMO1/HMOX1
Response to lipoprotein particle	0.0001512	HMGCS1/LDLR
Cellular response to lipoprotein particle stimulus	0.000170903	HMGCS1/LDLR
Estrogen metabolic process	0.000274285	CYP1B1/TIPARP
Low-density lipoprotein particle clearance	0.000300516	LDLR/HMOX1
Response to nutrient	0.000320117	HMGCS1/STC2/HMOX1
Positive regulation of protein catabolic process	0.000356424	FBXL5/LDLR/TIPARP
Hormone metabolic process	0.000491239	CYP1B1/STC2/TIPARP
Regulation of cholesterol metabolic process	0.00066636	HMGCS1/LDLR
Iron ion transport	0.000812184	TFRC/SLC25A37
Plasma lipoprotein particle clearance	0.000901819	LDLR/HMOX1
Cholesterol biosynthetic process	0.000924942	HMGCS1/MSMO1
Clathrin-coated pit	0.000948349	TFRC/LDLR
Secondary alcohol biosynthetic process	0.000948349	HMGCS1/MSMO1
Sterol biosynthetic process	0.00106965	HMGCS1/MSMO1
Virus receptor activity	0.00122456	TFRC/LDLR
Top 15 Enriched DisGeNET database
Associated-disease description	p-value	Overlapped gene symbol
Iron Metabolism Disorders	2.82952e-05	TFRC/HMOX1
Middle Cerebral Artery Occlusion	6.20271e-05	STC2/HMOX1/SLC25A37
Common Cold	0.000141214	HMOX1/LDLR
Stenosis	0.00025292	HMOX1/LDLR
Pulmonary arterial hypertension	0.000266415	HMOX1/CYP1B1/SLC25A37
Myocardial Ischemia	0.000326238	TFRC/TIPARP/HMOX1/LDLR
Pulmonary Hypertension, Primary	0.000334005	HMOX1/CYP1B1/SLC25A37
Bile duct carcinoma	0.000502059	HMOX1/LDLR
Idiopathic pulmonary hypertension	0.000534875	HMOX1/CYP1B1/SLC25A37
Steatohepatitis	0.000534875	TIPARP/HMOX1/LDLR
Dyslipidemias	0.000578129	HMOX1/LDLR/MSMO1
Airway Obstruction	0.00059538	TFRC/HMOX1
Anemia, Sickle Cell	0.000608178	TFRC/HMOX1/LDLR
Hyperlipidemia	0.000608178	HELZ2/HMOX1/LDLR
Spontaneous abortion	0.000747053	TFRC/HMOX1/CYP1B1

## Sheet: Stable 4
Virofree 500 μg/ml (high dose)
Top 10 Enriched KEGG database
Pathway description	p-value
Small cell lung cancer	1.11729e-09
Focal adhesion	4.16251e-09
Proteoglycans in cancer	3.38252e-07
ECM-receptor interaction	5.81511e-07
Human papillomavirus infection	2.13484e-06
PI3K-Akt signaling pathway	3.95592e-06
p53 signaling pathway	6.36983e-06
Melanoma	2.69399e-05
Non-small cell lung cancer	2.69399e-05
MicroRNAs in cancer	5.84602e-05
Top 30 Enriched GO database
Pathway description	p-value
Response to transforming growth factor beta	5.34601e-15
Cellular response to transforming growth factor beta stimulus	3.25982e-13
Heart morphogenesis	4.13294e-13
Transmembrane receptor protein serine/threonine kinase signaling pathway	1.74749e-11
Cell-substrate junction	2.22967e-11
Response to oxygen levels	3.11674e-11
Extracellular matrix organization	3.35757e-11
Artery development	3.45981e-11
Focal adhesion	4.46477e-11
Cell-substrate adherens junction	5.56954e-11
Epithelial cell development	1.02753e-10
Reproductive structure development	1.23201e-10
Regulation of vasculature development	1.42738e-10
Reproductive system development	1.53581e-10
Response to decreased oxygen levels	2.01368e-10
Cell-substrate junction assembly	3.07655e-10
Regulation of Ras protein signal transduction	3.46178e-10
Cardiac chamber development	3.54321e-10
Regulation of small GTPase mediated signal transduction	3.79434e-10
Response to steroid hormone	6.28234e-10
Placenta development	9.32556e-10
Extracellular structure organization	9.47472e-10
Positive regulation of vasculature development	9.57071e-10
Cellular response to external stimulus	1.22056e-09
Cell junction organization	1.87358e-09
BMP signaling pathway	2.02773e-09
Cardiac septum development	2.75215e-09
Response to hypoxia	3.0627e-09
Cellular response to steroid hormone stimulus	3.80076e-09
Cell junction assembly	4.1599e-09
